# Supplementary material for: Sugar Beet Molasses as a Potential C-Substrate for PHA Production by Cupriavidus necator
Source: Bioengineering (Basel). 2022 Apr 4;9(4):154. doi: 10.3390/bioengineering9040154 (PMC9031461; doi:10.3390/bioengineering9040154)
Supplement: Supplementary file 1 [file bioengineering-09-00154-s001.zip]

Archive with 1 entries (1 files):
- bioengineering-1642396-supplementary.pdf
